# Supplementary material for: Accurate prediction of DNA N4-methylcytosine sites via boost-learning various types of sequence features
Source: BMC Genomics. 2020 Sep 11;21:627. doi: 10.1186/s12864-020-07033-8 (PMC7488740; doi:10.1186/s12864-020-07033-8)
Supplement: Supplementary file 2 — Additional file 2 Feature importance scores. In Additional File 2, the importance scores for each feature dimension are reported. The feature scores are listed by the position number in all six species.s [file 12864_2020_7033_MOESM2_ESM.xlsx]

## Sheet: C.elegans
Feature dimension	Importance Score
1	0
2	1.6173
3	2.87121
4	1.50676
5	0.473239
6	0.715264
7	0.54108
8	0
9	0.332637
10	2.29839
11	0.794562
12	0.663019
13	0.686497
14	0.735811
15	1.01583
16	1.56761
17	1.83238
18	0.48266
19	0.398562
20	0.941102
21	0
22	0.737244
23	3.13496
24	0.708403
25	1.13409
26	0
27	0.120798
28	0.609795
29	1.87223
30	0
31	0.276877
32	0.282417
33	0.803488
34	0
35	2.3334
36	1.78766
37	4.03821
38	1.98462
39
40	1.19945
41	0.119109
42	0.801147
43	1.01277
44
45	0.0437318
46	1.95657
47	1.19183
48
49	1.07838
50	0.891146
51
52	2.16018
53	1.35011
54	1.71543
55	1.03487
56	0.253851
57	1.9011
58
59	0.661221
60	3.63523
61	4.14129
62	2.2638
63	3.16953
64	3.10263
65	3.04521
66	1.74043
67	1.23717
68	3.34257
69	2.31067
70	0
71	1.24841
72	0
73	2.77281
74	4.51283
75	1.02875
76	1.44575
77	2.04465
78	0.61184
79	4.80897
80	1.70329
81	0
82	0
83	0
84	0
85	3.07482
86	3.95528
87	3.26025
88	1.14406
89	1.9712
90	3.17764
91	1.91408
92	3.66808
93	4.16461
94	5.88257
95	3.4408
96	5.45504
97	2.00161
98	12.8393
99	1.87162
100	4.5531
101	3.14029
102	4.65389
103	5.99725
104	9.68924
105	12.2782
106	3.46788
107	6.20601
108	4.50907
109	2.10923
110	3.81197
111	35.6841
112	1.72986
113	2.28361
114	0
115	2.09299
116	4.46567
117	2.78688
118	1.82986
119	5.81492
120	1.80946
121	0
122	1.49225
123	0.0928196
124	3.9246
125	5.46712
126	1.13611
127	2.14236
128	1.47061
129	2.07555
130	0.376178
131	1.03967
132	0
133	2.68272
134	1.51778
135	0.28381
136	2.70963
137	0
138	1.6172
139	1.41502
140	1.69551
141	0.691201
142	0
143	0.270743
144	0.914344
145	0.806343
146	2.55162
147	2.99828
148	1.53648
149	1.38648
150	2.92207
151	0.884151
152	1.14287
153	0
154	2.15405
155	0.809818
156	1.29103
157	0.81558
158	1.61265
159	0.287159
160	1.58115
161	0
162	0
163	1.65518
164	1.50118
165	0
166	0.52253
167	1.86356
168	2.54418
169	1.62113
170	1.43178
171	0.847102
172	1.02385
173	1.31054
174	1.43225
175	0.549127
176	0.527241
177	1.44396
178	0.572892
179	0.487806
180	1.16193
181	1.00398
182	1.00575
183	0.862551
184	1.38574
185	1.22206
186	1.05067
187	1.0132
188	2.41527
189	1.44498
190	1.72197
191	2.36074
192	1.24958
193	0.563181
194	1.96995
195	1.46208
196	0.545927
197	1.04005
198	0.29884
199	1.88896
200	1.46991
201	1.57275
202	1.75082
203	1.60727
204	2.42491
205	0.623099
206	1.36917
207	1.03381
208	1.67459
209	1.26839
210	0
211	1.97016
212	0.962981
213	2.24134
214	0
215	4.23333
216	1.38432
217	0.675884
218	0.77112
219	0.232271
220	9.74967
221	1.05988
222	1.47923
223	0
224	0
225	0.789444
226	1.14224
227	0.766576
228	1.17719
229	3.78352
230	1.63554
231	1.83954
232	1.86817
233	1.76266
234	1.97704
235	1.59619
236	2.7979
237	4.06594
238	1.50094
239	2.45391
240	1.53505
241	0.973889
242	1.42727
243	0.73681
244	0.726101
245	3.0672
246	0.82704
247	0.857319
248	0.623608
249	1.67708
250	0.870759
251	1.3761
252	2.46348
253	1.14854
254	1.39062
255	1.31814
256	1.46836
257	0.785558
258	0.815175
259	0.383075
260	1.15918
261	2.79388
262	1.91159
263	0.76423
264	0.419373
265	1.26475
266	1.27186
267	2.16366
268	0.92074
269	1.02902
270	2.10396
271	1.25337
272	1.08748
273	1.10731
274	1.83001
275	1.58987
276	1.3228
277	2.2791
278	1.69332
279	3.26088
280	1.32484
281	1.95084
282	1.42931
283	0.965921
284	4.05272
285	2.17629
286	4.60247
287	3.23281
288	1.7448
289	2.80908
290	1.77283
291	1.80394
292	1.35213

## Sheet: D.melanogaster
Feature dimension	Importance Score
1	0.067177
2	0.165202
3	0.374874
4	0.526879
5	0.066292
6	0.0809988
7	0.109726
8	0.11304
9	0.107355
10	0.340245
11	0.203218
12	0.0802149
13	0.117199
14	0.112187
15	0.169631
16	0.151651
17	0.0744306
18	0.41273
19	0.369328
20	0.18101
21	0.123926
22	0.269889
23	0.284765
24	0.202606
25	0.0560711
26	0.372261
27	0.136977
28	0.212977
29	0.163615
30	0.220286
31	0.186896
32	0.179273
33	0.154767
34	0.179762
35	0.279181
36	0.181257
37	0.119951
38	0.24022
39	0.263088
40	0.568045
41	0.66472
42	0.0973968
43	0.144125
44	0.0658817
45	0.0439516
46	0.849315
47	0.244451
48	0.122218
49	0.16366
50	0.193912
51	1.13295
52	0.102425
53	0.0895727
54	0.106063
55	0.22587
56	0.22308
57	0.194966
58	0.150937
59	0.585337
60	0.430414
61	2.85212
62	1.86004
63	0.242598
64	0.740506
65	3.4172
66	1.88142
67	0.100357
68	0.772097
69	2.20707
70	1.27663
71	0.130888
72	0.137532
73	4.66735
74	3.4243
75	0.725386
76	0.375019
77	0.261066
78	0.64298
79	15.5435
80	0.188702
84	0.133625
85	1.24347
86	11.2465
87	8.30291
88	6.26326
89	1.12216
90	3.92417
91	0.402247
92	10.7139
93	2.33653
94	4.47205
95	2.45922
96	5.6914
97	1.55565
98	1.43157
99	8.21439
100	1.70772
101	0.351873
102	0.2131
103	1.37443
104	1.86661
105	4.27936
106	2.17982
107	1.06954
108	1.52287
109	0.877449
110	3.55276
111	0.421645
112	0.458483
113	0.392571
114	0.0814802
115	0.486737
116	1.12322
117	0.931617
118	0.16709
119	0.260309
120	0.129212
121	0.376766
122	0.161999
123	0.278726
124	0.0800427
125	0.219267
126	0.939885
127	0.432766
128	0.168964
129	0.173361
130	0.120405
131	0.20056
132	0.480652
133	0.252363
134	0.697954
135	0.0739641
136	0.201657
137	0.101153
138	0.214345
139	0.144086
140	0.100643
141	0.531766
142	0.434472
143	0.138913
144	0.239592
145	0.133217
146	0.154755
147	0.757814
148	0.123914
149	0.346145
150	0.530497
151	0.49251
152	0.14416
153	0.03556
154	0.124833
155	0.151199
156	0.209069
157	0.174491
158	0.340135
159	0.170708
160	0.245035
161	0.059564
162	0.390688
163	0.264266
165	0.195718
166	0.160172
167	0.120042
168	0.179551
169	0.196633
170	0.17377
171	0.179631
172	0.308249
173	0.333035
174	0.263889
175	0.273503
176	0.211892
177	0.184139
178	0.250399
179	0.222795
180	0.255833
181	0.299359
182	0.324906
183	0.368826
184	0.464838
185	0.439912
186	0.356244
187	0.378111
188	0.319029
189	0.262954
190	0.316977
191	0.436518
192	0.228072
193	0.184814
194	0.22367
195	0.381166
196	0.194164
197	0.329467
198	0.219092
199	0.282901
200	0.310646
201	0.359249
202	0.23858
203	0.181177
204	0.313534
205	0.177982
206	0.253065
207	0.511642
208	0.378821
209	0.167685
210	0.425139
211	0.337502
212	0.302867
213	0.304443
214	0.335589
215	0.241882
216	0.31916
217	0.46616
218	0.413442
219	0.271222
220	0.337162
221	0.446781
222	0.43449
223	0.147692
224	0.567018
225	0.437437
226	0.696543
227	0.279531
228	0.408887
229	0.505491
230	0.996531
231	0.208828
232	0.509567
233	0.226995
234	0.524929
235	1.68604
236	0.235912
237	0.313533
238	1.24119
239	0.347153
240	0.219809
241	0.328221
242	0.402118
243	0.465687
244	0.286416
245	0.5003
246	0.418328
247	0.969962
248	0.357248
249	0.430096
250	0.653548
251	0.598624
252	0.37111
253	1.13008
254	0.23546
255	0.371925
256	0.453783
257	0.18441
258	0.298121
259	0.351497
260	0.912314
261	0.438391
262	0.327159
263	0.468704
264	0.510072
265	0.363082
266	0.390438
267	0.301074
268	0.409519
269	0.439594
270	0.502909
271	0.202555
272	0.385349
273	0.460209
274	0.622923
275	0.350431
276	0.707168
277	0.368061
278	1.88962
279	0.727434
280	0.453987
281	0.389829
282	0.788453
283	7.73144
284	0.276025
285	0.459865
286	0.453842
287	0.47258
288	0.248149
289	1.48377
290	0.887134
291	0.491692
	0
	0
	0
	0
	0

## Sheet: A.thaliana
Feature dimension	Importance Score
1	0.629008
2	1.93657
3	0.887177
4	3.57041
5	2.20173
6	0
7	2.33389
8	0
9	4.07224
10	0.405468
11	0
12	0.519275
13	0.930568
14	1.70639
15	0.948834
16	0
17	3.66368
18	1.92268
19	2.44209
20	3.17807
21	3.39684
22	2.49509
23	2.76606
24	0
25	0
26	1.75691
27	1.36515
28	2.03453
29	4.54938
30	0.550177
31	0
32	0
33	3.76244
34	3.80986
35	2.13839
36	0.989652
37	0
38	0
39	0
40	3.23455
41	4.84143
42	4.28934
43	4.00121
44	0
45	3.37799
46	1.26297
47	0
48	2.05061
49	2.34481
50	0.974896
51	1.93019
52	3.96453
53	1.39893
54	2.27434
55	0
56	3.69537
57	4.82741
58	1.69923
59	3.67699
60	1.39109
61	8.58509
62	3.01506
63	5.24491
64	0
65	7.27853
66	7.69281
67	2.84985
68	6.63307
69	3.62377
70	0
71	0
72	4.29662
73	9.19179
74	4.40374
75	0
76	0
77	6.05296
78	3.8433
79	12.8727
80	4.41817
81	0
82	0
83	0
84	0
85	2.38462
86	5.08764
87	45.9814
88	6.13739
89	7.03054
90	7.38172
91	10.1938
92	5.83845
93	15.3146
94	4.65165
95	13.1972
96	5.12372
97	14.21
98	3.22788
99	7.30385
100	15.1739
101	5.53271
102	4.47826
103	4.05174
104	3.66191
105	8.44691
106	27.0739
107	8.79374
108	10.4589
109	5.81168
110	11.6351
111	12.9019
112	14.7532
113	6.39131
114	1.82007
115	2.80812
116	5.15598
117	6.34666
118	5.42128
119	0
120	4.13617
121	2.07783
122	0
123	4.79853
124	2.69538
125	1.82817
126	0
127	6.03263
128	3.72746
129	0
130	1.50937
131	1.08131
132	1.23588
133	0
134	0.438673
135	0
136	1.19671
137	3.72702
138	0.766313
139	3.99703
140	0
141	1.11684
142	0
143	0.919481
144	2.10224
145	2.9762
146	0
147	0
148	1.61668
149	3.20492
150	2.39028
151	0
152	3.35688
153	3.7242
154	0
155	2.49243
156	0
157	0.855036
158	0
159	2.83217
160	4.0618
161	3.29898
162	0
163	3.49766
164	1.81712
165	0
166	0
167	4.3855
168	5.36766
169	3.2848
170	1.59158
171	2.15064
172	2.43106
173	2.17231
174	2.48645
175	2.34886
176	2.74925
177	1.39207
178	3.66625
179	2.59219
180	4.05442
181	3.68241
182	3.6002
183	2.86498
184	4.40399
185	1.8274
186	2.7563
187	4.2875
188	5.27063
189	2.87629
190	3.30134
191	2.88886
192	4.42632
193	5.95377
194	3.02109
195	1.59478
196	3.14403
197	3.01769
198	1.95867
199	2.73686
200	5.29938
201	2.63931
202	3.42736
203	2.1471
204	4.30879
205	1.79315
206	2.31318
207	2.59325
208	4.08444
209	7.23131
210	3.41118
211	4.34596
212	2.16288
213	3.68296
214	4.50736
215	4.84805
216	5.0481
217	4.21096
218	3.94929
219	4.86474
220	5.37625
221	0
222	2.54533
223	9.46269
224	2.1929
225	0
226	1.3462
227	1.7979
228	2.25169
229	2.23837
230	4.00858
231	7.2216
232	6.34751
233	5.12492
234	4.12806
235	4.32395
236	12.5018
237	5.1727
238	2.42823
239	2.16072
240	3.06453
241	3.41282
242	3.6654
243	3.80342
244	3.06814
245	2.29208
246	2.85939
247	3.76373
248	2.29801
249	5.89783
250	1.72977
251	0
252	1.92757
253	2.87052
254	2.71213
255	6.26444
256	1.7805
257	2.60753
258	2.56306
259	3.04308
260	3.03507
261	3.68814
262	3.55937
263	2.71616
264	2.83321
265	4.63392
266	1.99616
267	2.49498
268	3.5971
269	3.98907
270	1.10422
271	2.49324
272	2.36762
273	0.790226
274	4.81415
275	3.18741
276	3.23112
277	3.32888
278	4.77799
279	7.48012
280	13.2862
281	4.93601
282	4.49914
283	2.06587
284	27.4653
285	2.94629
286	4.71181
287	8.64006
288	5.27414
289	3.25418
290	2.77306
291	1.91949
292	3.18115

## Sheet: E.coli
Feature dimension	Importance Score
1	0
2	0
3	0
4	0
5	0.00879121
6	1.04692
7	1.1888
8	0
9	0
10	1.96462
11	1.41534
12	0
13	0
14	0.329336
15	1.01411
16	0
17	0
18	0
19	0
20	1.06772
21	1.16401
22	0
23	2.25384
24	0.525253
25	0.142435
26	0
27	0
28	0.574194
29	0
30	0
31	0
32	2.07877
33	0
34	0
35	2.27905
36	0
37	0.194245
38	0
39	0.281016
40	0
41	0
42	0
43	0
44	0.279735
45	0
46	0
47	0.257536
48	0
49	0
50	3.69845
51	2.67387
52	0
53	0.968142
54	0
55	0.942649
56	0
57	0
58	1.20842
59	2.00788
60	0
61	4.49579
62	1.37542
63	3.31836
64	4.05214
65	2.45359
66	3.49081
67	0
68	0
69	5.8711
70	5.63081
71	2.43832
72	0.668647
73	3.53896
74	6.14392
75	0
76	2.73434
77	2.48345
78	1.93345
79	4.31346
80	0
81	0
82	0
83	0
84	0
85	0
86	0
87	3.44998
88	6.92474
89	0.598643
90	1.06395
91	4.8308
92	1.19237
93	4.13927
94	4.84128
95	4.16034
96	4.53758
97	2.66108
98	2.33121
99	1.18921
100	3.57914
101	1.42639
102	5.10267
103	0
104	2.03089
105	7.0666
106	10.9898
107	9.70113
108	8.57573
109	1.65671
110	1.5995
111	1.61786
112	1.6198
113	1.73732
114	1.56312
115	0
116	0
117	0
118	0.454656
119	0
120	1.21587
121	0.481709
122	1.93011
123	1.09019
124	0
125	5.24303
126	0.661529
127	1.83786
128	0
129	1.09887
130	0
131	5.07314
132	0.436449
133	2.67555
134	0
135	0.0425547
136	0.82839
137	0
138	0.325679
139	0
140	0.359704
141	0
142	0
143	0
144	0
145	0
146	0
147	0
148	0
149	0
150	0
151	0
152	2.4098
153	0
154	1.03725
155	0
156	0
157	0
158	0
159	0
160	0.162636
161	4.05899
162	0
163	0.69658
164	0
165	0
166	0
167	0.813799
168	0
169	0
170	0
171	0.852027
172	0
173	0.410816
174	1.49035
175	3.20731
176	0
177	0.318834
178	1.02555
179	2.6198
180	0.366231
181	1.60162
182	2.94466
183	0.618177
184	2.09751
185	1.62139
186	1.57546
187	1.03696
188	0.271421
189	0.486057
190	1.51782
191	1.56715
192	1.01928
193	0.814602
194	1.19499
195	0.99767
196	1.44947
197	1.82891
198	2.10295
199	1.67438
200	0.693282
201	1.50614
202	0
203	1.4999
204	0.604099
205	0.420462
206	11.0134
207	3.77415
208	0
209	0.25613
210	1.05029
211	0
212	1.37811
213	1.54203
214	0.147575
215	0.240746
216	2.90982
217	5.7424
218	1.05259
219	1.62528
220	0.938836
221	0.747405
222	0
223	0
224	4.16645
225	0.950434
226	1.99906
227	0.619055
228	1.1337
229	1.37896
230	0.424244
231	0
232	3.77304
233	2.82853
234	0.289905
235	7.05897
236	1.3202
237	1.15939
238	0.402233
239	0
240	1.71612
241	0
242	3.20109
243	2.56535
244	1.83949
245	1.37878
246	0.3638
247	2.60713
248	0.72661
249	0.066505
250	1.23003
251	0
252	1.18816
253	0.481104
254	0.573672
255	0
256	0
257	0
258	1.80992
259	0
260	1.98154
261	0
262	0.558455
263	1.2073
264	0.599063
265	5.31072
266	0
267	0.611161
268	0.675793
269	1.95853
270	0.200938
271	0.125361
272	0.694515
273	1.19249
274	2.44557
275	0.843632
276	0.310026
277	3.76333
278	0.679638
279	0.816982
280	2.00595
281	2.2652
282	1.63492
283	2.33059
284	3.63677
285	1.19769
286	0.703984
287	1.48937
288	2.45327
289	4.77082
290	2.09716
291	0.416866
292	1.37451

## Sheet: G.subterraneus
Feature dimension	Importance Score
1	0
2	0
3	0
4	0
5	1.40512
6	0
7	0.993431
8	0
9	0
10	0
11	5.86358
12	0
13	0
14	1.02453
15	1.04344
16	0
17	0
18	0
19	0
20	0
21	1.10268
22	0
23	0
24	0
25	0
26	0
27	0
28	0
29	0
30	1.51916
31	0
32	0
33	0
34	0
35	2.95844
36	0
37	0
38	0
39	0
40	0
41	0
42	0
43	0
44	1.64305
45	2.34621
46	0
47	0.732069
48	0
49	0
50	0
51	1.03447
52	0
53	0.98595
54	2.01738
55	0
56	0
57	2.74636
58	1.08931
59	2.68428
60	1.93864
61	5.23248
62	0
63	2.69144
64	0
65	8.94973
66	6.26334
67	0
68	0.801862
69	11.4054
70	8.59754
71	11.6181
72	0
73	5.00639
74	9.93906
75	7.53489
76	4.87977
77	5.05491
78	2.15407
79	12.3473
80	3.58314
81	0
82	0
83	0
84	0
85	0
86	9.72895
87	0
88	2.85575
89	0
90	5.22897
91	4.82091
92	0
93	0
94	2.68225
95	0
96	4.89889
97	0
98	2.68295
99	0
100	2.42797
101	18.1816
102	9.72801
103	4.66249
104	6.54385
105	0
106	2.60505
107	0.503315
108	0
109	0
110	1.38241
111	15.8376
112	2.35729
113	0
114	8.23013
115	10.9693
116	0.961065
117	1.03218
118	3.09441
119	9.58532
120	2.90902
121	0
122	1.91712
123	0
124	1.1809
125	4.47535
126	0
127	1.77054
128	0
129	0
130	0
131	2.31658
132	2.52201
133	0
134	0
135	0
136	0
137	4.01597
138	0
139	0
140	1.7786
141	0
142	0
143	0
144	0
145	0
146	1.89384
147	1.43347
148	1.86925
149	0
150	0
151	0
152	0
153	0
154	0
155	0
156	0
157	0
158	0
159	0
160	0
161	0
162	5.73261
163	0
164	0
165	0
166	0
167	0
168	0
169	0
170	2.73232
171	2.64096
172	0.651692
173	1.91077
174	4.96937
175	0
176	0
177	1.87524
178	1.43476
179	0
180	1.43024
181	0
182	1.64878
183	0.901169
184	1.98682
185	2.96346
186	3.91492
187	0.642433
188	2.96817
189	1.93693
190	2.01005
191	1.82272
192	2.11527
193	2.66568
194	2.38043
195	1.94876
196	1.55984
197	0.793558
198	0.306437
199	2.3948
200	0.624427
201	1.63463
202	2.75111
203	1.83018
204	1.24108
205	2.04358
206	10.3799
207	7.53399
208	1.52863
209	2.03875
210	4.09296
211	0
212	3.398
213	0
214	4.31331
215	0
216	2.14497
217	0.851362
218	0
219	0
220	0
221	2.4548
222	3.49253
223	1.84741
224	3.06704
225	3.20055
226	24.108
227	2.98195
228	0
229	10.2798
230	2.24255
231	0.687057
232	52.3867
233	0.858339
234	0.512156
235	2.26819
236	0.755183
237	5.08353
238	3.43717
239	1.93446
240	0
241	1.58164
242	3.07942
243	1.5012
244	2.01101
245	2.38143
246	6.35015
247	4.03192
248	6.87549
249	2.16709
250	2.68768
251	21.6966
252	4.91183
253	3.35864
254	7.08073
255	2.39975
256	5.4421
257	0
258	13.1749
259	0.556152
260	2.69548
261	1.49282
262	1.33262
263	8.22378
264	4.58558
265	0.919882
266	0.867224
267	3.26218
268	4.1189
269	5.36831
270	3.19371
271	1.13956
272	0
273	0
274	6.56588
275	1.40765
276	0
277	3.57137
278	2.99829
279	1.69226
280	0.338458
281	2.40767
282	3.73048
283	11.1854
284	1.88903
285	3.35021
286	26.4686
287	4.54295
288	2.49533
289	7.08802
290	3.63669
291	5.15818
292	3.89181

## Sheet: G.pickeringii
Feature dimension	Importance Score
1	0
2	0.194136
3	0
4	0.119506
5	0.136719
6	0.0866596
7	0.595399
8	0.154823
9	0.723537
10	0.549559
11	0
12	1.72748
13	0.673798
14	0
15	0.650649
16	0.164094
17	0
18	0.296012
19	0.291434
20	0
21	0
22	0
23	0
24	0.437094
25	0
26	0
27	0
28	0.16902
29	0.208191
30	0
31	0.949711
32	0
33	0.80876
34	0
35	0.00796913
36	0
37	0
38	0.131657
39	0.557996
40	0.238281
41	0
42	0.0228441
43	0.381679
44	0.0449145
45	0.540301
46	0
47	0.0228451
48	0.146169
49	0.334542
50	2.13404
51	0
52	0.0174865
53	0
54	0.0956905
55	0.162197
56	0.177394
57	1.38178
58	0.207579
59	0
60	0
61	1.00819
62	0.167467
63	0.263155
64	0.31336
65	0
66	0.737122
67	0
68	0
69	1.59113
70	0
71	0.385002
72	0.194056
73	0.406626
74	1.72308
75	0.812386
76	0.10987
77	0.234581
78	0.457637
79	4.99815
80	1.32222
81	0
82	0
83	0
84	0
85	0.138128
86	1.38998
87	0.855801
88	0.440121
89	1.03994
90	0.379224
91	2.46593
92	0.455723
93	0.473607
94	0.119614
95	0
96	0.784287
97	2.17293
98	0.239845
99	0.940135
100	0.00614227
101	0.524897
102	0.600108
103	0
104	0.347187
105	0.262492
106	0.368555
107	1.1333
108	0.780838
109	0.184917
110	0.630965
111	0.529532
112	0.405588
113	0.175519
114	0.836976
115	0.0834615
116	0.345826
117	0.130684
118	0.0430205
119	0.355306
120	0
121	0
122	0.112695
123	0
124	0.0849031
125	0
126	0
127	0.968885
128	0
129	0
130	0.173241
131	0
132	0
133	0.331527
134	0
135	0.320847
136	0.206329
137	0
138	0.0819632
139	0.0944169
140	0
141	1.92459
142	0.0504518
143	0.148574
144	0.555599
145	0
146	0.0716093
147	0.309844
148	0.286337
149	0
150	0
151	0
152	0
153	0.330499
154	0.224564
155	0
156	0
157	0
158	0
159	0
160	0
161	1.80605
162	0.522755
163	1.06533
164	1.85226
165	0
166	0.0979651
167	0.224515
168	0
169	0.303931
170	0.712566
171	0.832985
172	0.349443
173	0.342556
174	0.0618486
175	0
176	0.0892929
177	0.758686
178	0.161432
179	0.750753
180	0.503424
181	0.320206
182	0.308745
183	0.66778
184	0.681485
185	0.617026
186	0.204737
187	0.407559
188	0.294618
189	0.24917
190	0.512664
191	0.532127
192	0.370004
193	0.0255004
194	0.280636
195	0.195715
196	0.781939
197	0.50422
198	0.199997
199	0.337852
200	0.245531
201	0.466424
202	0.238186
203	0.452103
204	0.196511
205	0.700317
206	1.99055
207	0.430015
208	0.731792
209	0.471053
210	2.98902
211	0.319552
212	0.304235
213	0.5939
214	0
215	0.7172
216	0
217	0.24109
218	0.125278
219	0.0332052
220	0.13787
221	0.152847
222	2.26444
223	0.968288
224	0.14151
225	3.78249
226	13.0777
227	0.238481
228	0.531087
229	14.1302
230	0.116264
231	1.04243
232	0.366298
233	0.614246
234	0.479526
235	1.38655
236	0.32044
237	0.0928712
238	0.578693
239	0.44775
240	0.844514
241	6.31824
242	0.116178
243	0.249166
244	0.177641
245	0.42073
246	1.11375
247	3.09605
248	1.92436
249	1.40481
250	0.594586
251	2.03092
252	0.780716
253	0.897229
254	1.02499
255	0.76372
256	0.226468
257	0.529094
258	0.517481
259	0.585836
260	0.702781
261	0.20365
262	0.388374
263	0.571492
264	0.950674
265	0.114374
266	0.322132
267	0.236725
268	0.63993
269	0.35433
270	2.23648
271	0.467172
272	0.0780262
273	0.729204
274	8.00031
275	0.385506
276	0.626373
277	0.396529
278	0.19885
279	0.520904
280	3.29256
281	1.31903
282	1.32751
283	0.310245
284	1.07942
285	0.780881
286	2.38626
287	1.86384
288	0.45085
289	2.94381
290	0.856075
291	0.666571
292	1.16434
