# Supplementary material for: Accurate prediction of DNA N4-methylcytosine sites via boost-learning various types of sequence features
Source: BMC Genomics. 2020 Sep 11;21:627. doi: 10.1186/s12864-020-07033-8 (PMC7488740; doi:10.1186/s12864-020-07033-8)
Supplement: Supplementary file 3 — Additional file 3 Case study results. In Additional File 3, the 4mC-contained DNA sequence and the prediction results of four predictors are reported. [file 12864_2020_7033_MOESM3_ESM.xlsx]

## Sheet: case study dlk-1
4mC site	sequence	iDNA4mC	4mCPred	4mCPred_SVM	This study
P1	TTTTTCCAATAAACTTCCAACTTACTAAATAAGCTTTAATT	non-4mC	4mC	4mC	4mC
P2	CACAGGGATCTCAAATCGCCCAATATTCTAATCTCCGCTGA	4mC	non-4mC	4mC	4mC
P3	GCACCGGAGTCCTCCGACTTCTCTACAGTAGTCCTGAGTCC	4mC	4mC	4mC	4mC
P4	AATATTGCTCAAAAGGACAACTATGTACTGTATTGAAGTCA	4mC	4mC	4mC	4mC
P5	ACAAAGTGCTCCAAACACACCGATACAGCATCGGGAGCAGG	4mC	4mC	4mC	4mC
P6	TCCAATAAACTTCCAACTTACTAAATAAGCTTTAATTTTCA	non-4mC	4mC	non-4mC	4mC
P7	GGACAGCAAACGAGGAGAAGCGAGGGAGCGAATCCGCCAAG	4mC	4mC	4mC	4mC
P8	TCAAAGCTCAACCGTTCATCCTATCCATCTCGAAATGCTCC	non-4mC	4mC	non-4mC	4mC
P9	GCAAAAGAAAATGGATAGTACTATGATGTCATTCTGTGGAA	4mC	4mC	4mC	4mC
P10	AGCGGCATGAGCAATTGAATCATATTAAGGTTAGAAATATT	4mC	4mC	4mC	4mC
P11	TCTGCCCTTTTCTTTAAATTCTAACACTACATTTTTTTCCA	4mC	4mC	non-4mC	4mC
P12	CGGAGTTTGCTCAAAGAGCCCGTGCTACTGTATAGTGATGG	4mC	4mC	4mC	4mC
P13	TTGAACTTTTTGTTTTTCTTCGATCCAACGAACTTTTCCCT	4mC	4mC	4mC	4mC
P14	TGCTCAAAGAGCCCGTGCTACTGTATAGTGATGGAATATTG	4mC	4mC	4mC	4mC
P15	TAGTGAGACGACGGCGACGCCTTATTATCAGTAATTCTCTG	non-4mC	4mC	4mC	4mC
P16	TGACAAACGTTCGTATAAAACTTGACAACATTAGACGAAAA	4mC	4mC	non-4mC	4mC
P17	GATTTACGGCGCAAATCAAACTTGGGGGTTCCAAAATCATG	non-4mC	4mC	non-4mC	non-4mC
P18	ACAAAATGTATGACAAACTCCAAGGCTGCTTCACAGAGCTG	4mC	4mC	4mC	4mC
P19	AACCCCTCATCCCATACCCCCGACATATCTGCGTCTCCGCG	non-4mC	4mC	4mC	4mC
P20	AGGTTTGCTACTCCCAAACTCTGTACCGTAACGGTGACGGT	4mC	4mC	4mC	4mC
P21	GTCATAGATAGGTTGCATAACTTTTTAGATAATTTTGCAGA	4mC	4mC	4mC	4mC
P22	CTATCCATCTCGAAATGCTCCTCACCAGCTCGAAGACGGCT	4mC	4mC	4mC	4mC
P23	TAACGTTAAACCCCTCATCCCATACCCCCGACATATCTGCG	4mC	4mC	4mC	4mC
P24	CCATCAGTTTTCCATCAAAACATACATACAATAAAAGCAAA	non-4mC	4mC	non-4mC	non-4mC
P25	TGTTTCCGGAGTTGAAATTACTTACTTCTAATTTTGCCAAG	4mC	4mC	4mC	4mC
P26	TGTGCGCGCGGCAGTAAATACATACACTTGAACTTTTTGTT	4mC	4mC	4mC	4mC

## Sheet: case study DSCAM
4mC site	sequence	iDNA4mC	4mCPred	4mCPred_SVM	This study
P1	AACCCCAAATGCTGAACTCGCAGCAGTGAAGCGATCTCCAC	non-4mC	4mC	4mC	4mC
P2	GTGAACCAGACCACCATGCGCGTCACCTGGAAGCCACCACC	4mC	4mC	4mC	4mC
P3	AAGGCCTTCGCCCAGGGATCCGATGCCAAGGTTGAATGCAA	4mC	4mC	4mC	4mC
P4	GTGTTGGTACTGCATAAGCACACGAACCTGTATTATCTGTA	4mC	4mC	4mC	4mC
P5	CACGATAGATTCCGTTCATGCGGGACATGCGGGGAACTACA	non-4mC	4mC	4mC	4mC
P6	ATAAGTGGCTCCGAAAATTGCCCCATTCGATTTCGGAGATG	non-4mC	4mC	4mC	4mC
P7	GGACAATAGCCATCTTCTGTCCTGCTCAGGCCTACCCCGTG	4mC	4mC	4mC	4mC
P8	GCTCCTTTGCGATGCAATGTCCCGGTCAGGCATATCCAGTT	4mC	4mC	4mC	4mC
P9	AGGCACCATAAATTGTGTGGCGTTAAATGAAAAGAAATCTC	non-4mC	4mC	4mC	4mC
P10	ATAACGATGCTGAAAGTTGGCAGCAATGCCGTGCTAAATGC	non-4mC	4mC	4mC	4mC
P11	GCTGTCCAAGATGGGAAATGCATTCCGTAATTACAGATGAT	non-4mC	4mC	non-4mC	4mC
P12	TTAAAAAACAATTTGGCCAGCCGCAGTAACAATAACGGTAA	non-4mC	4mC	4mC	4mC
P13	ACTGTTCAATGCACAAATCGCAGCCACAACAATTGAATGTA	non-4mC	4mC	4mC	4mC
P14	TAATTTGTAAGCGCCCTCTGCGGCGGTGGGCGTGGCATTTT	non-4mC	4mC	4mC	4mC
P15	GCGATATATATTTGAAAGTTCGGTCTAATCTTAACAATCTC	4mC	4mC	4mC	4mC
P16	TCACCATCGAGATCCTTGATCGATGACAAAGAAAAGTCGAG	non-4mC	4mC	4mC	4mC
P17	CCGAAAGGCACCATTGCGCCCCTGGACGACGGATCCGGCCA	4mC	4mC	4mC	4mC
P18	AGTTAAAACTCTGCATTCGACCGCATCAGAAAACCAATCAA	4mC	non-4mC	4mC	4mC
P19	AAATTTATGTCAATTAAAAGCGGGGTAGTTCTGAAGTTAGT	4mC	4mC	4mC	4mC
P20	GAGCGTGGGGGGTGACCACGCGGGCAACTACACCTGCAAGG	4mC	4mC	4mC	4mC
P21	CCGTCTGTCTCTGCTGCTGTCCTGACTTATTTTTCCGTCTT	non-4mC	4mC	4mC	4mC
P22	GTTCCCGGCGGAGATCTGCCCCTGAACATCGACTGGACGCT	non-4mC	4mC	4mC	4mC
P23	AGAACCCAAGATTATTGTAGCCTTCCCAATCTATGTCACTA	4mC	4mC	4mC	4mC
P24	CCTCGGGAATCGCTGTTTTGCGAGGTGGCAAAAGGACTAGT	non-4mC	4mC	4mC	4mC
P25	CAATGTGGAGGATTCAGTTTCGGTGACCTGCTTGATCTCCA	4mC	4mC	4mC	4mC
P26	ACACCCTTTGACTTTGGAGACGAGCCCACCAATGTTGAGGA	4mC	4mC	4mC	4mC
P27	CTGGTCACCTCGGGTGACTTCCCGGTTAGCTTTGCGTGGCT	non-4mC	4mC	4mC	4mC
P28	GGCTGGAGTCGCTAACCACACGGCCGAGTTGAAAGTTAATG	4mC	4mC	4mC	4mC
P29	AACCATGGGCATTCAGTGCACGGTGATCAAGGGGGATCTGC	non-4mC	4mC	4mC	4mC
P30	GCTTCCAACTCAGGCGAAACCATGGGCATTCAGTGCACGGT	4mC	non-4mC	4mC	4mC
P31	CGGCGACGAGGCTTCCAACTCAGGCGAAACCATGGGCATTC	non-4mC	4mC	4mC	4mC
P32	TTGCCAGGCCCAAGCATTTCCGGTGCCCATTTATAGGTATT	non-4mC	4mC	4mC	4mC
P33	TGGAAAGAGAGGGAGAGTCGCGGTGCACATGGCTGTGCATG	4mC	4mC	4mC	4mC
P34	AGGGTCCATTCATAAAAATGCGCGCGCAAAGCAAACCAAAG	non-4mC	4mC	4mC	4mC
P35	TTATAGGTAATGTCGAGTGCCCTGGTTGCCTTATTCATGTA	4mC	4mC	4mC	4mC
P36	GTTGCTCCCCGAGTAAATCGCAAGGATGAGTTCAATCACGA	4mC	4mC	4mC	4mC
P37	TGTTAGGTTAGTCTCGATGCCCTCCACCAACATTCACTTTT	non-4mC	non-4mC	non-4mC	non-4mC
P38	TGATTTTTGAGAAATATTTCCCCTAATAGTATTGTTTCAAA	non-4mC	4mC	4mC	4mC
P39	TATTCCAGAACCCATTGGCTCTGTGCCACCAAAAATCAACA	non-4mC	non-4mC	4mC	4mC
P40	TCGCTCAGAGCCCGTAGCTTCGGTTCCTCCAAAGCTGAATC	non-4mC	4mC	4mC	4mC
P41	AACATTTATAATTTACAGGGCGGTATTCGAATTCAGGACAC	4mC	4mC	4mC	4mC
P42	GCGAGGCAAAGATGTTCATCCAGTAGTTTTATGCTTAATTT	non-4mC	4mC	4mC	4mC
P43	GTAACTAATTATTTTGAAGTCGGTAGAAAATTCCTTTTGAA	non-4mC	4mC	4mC	4mC
P44	ATCAGGAGCGACGGTACCGCCGTGGGTGATGTGCCCGGATT	4mC	4mC	4mC	4mC
P45	ATGGTGGATGGGGGAAATTCCGAGCGCCATGACGATGCATA	4mC	4mC	4mC	4mC
P46	GCATCCGAGCAATATTTATGCGGGAAAGGGCGTTGGGTGGG	4mC	4mC	4mC	4mC
P47	TGTCATCTTTTGAGTGCCGGCGAGGTGGACGGGTGAGTTGC	non-4mC	4mC	4mC	4mC
P48	GGATTACCATCGTTTTGGCGCCCCCTAAAATGGAACGGAAT	non-4mC	4mC	4mC	4mC
P49	CACACGCTTTTCATTTTGCCCGGCAAGAGAGAAAAGTGGCA	non-4mC	4mC	4mC	4mC
P50	CATCAAAGCGTTTGTTGGCCCATTAAAAGCATTTGTCATAT	4mC	non-4mC	4mC	4mC
P51	ATTTCAGAGAGGAATCTAGTCGAGGTCACTTTCCCGAAAAC	non-4mC	4mC	4mC	4mC
P52	CTGAAAGTTGGCAGCAATGCCGTGCTAAATGCATTTCAGAG	4mC	4mC	non-4mC	4mC
P53	AGTCGGACGCATTTAATTCGCAATTTCATTGAATTCAATTG	4mC	4mC	4mC	4mC
P54	TTGAAATGAGCTAAGCAGATCAGCAGAGATGATGATATCGT	non-4mC	non-4mC	non-4mC	non-4mC
P55	GCCTAATCAAATTACTTACACTTCATTAAACAAAAGGGGAC	non-4mC	non-4mC	non-4mC	non-4mC
P56	ACCCTGCACTGGGCCACTGCCCTCAGTGCCCACTGTGCCCC	non-4mC	4mC	4mC	4mC
P57	GTTTTCCCCACCAGTTGGACCAGTGCCAATTTTCCATGTGA	4mC	4mC	4mC	4mC
P58	ACCCATCCACTACACCTCACCCCGAACCACACAAAACCACT	non-4mC	4mC	4mC	4mC
P59	GAGACCATCAACTTCATCACCGAGGAGGGCAAGGAGCACAA	non-4mC	4mC	non-4mC	4mC
P60	CTTCGACTTCGGTCAGTCGGCGTCAAGCTTTGAGGACTCGG	non-4mC	4mC	non-4mC	4mC
P61	ATAGCCTGGACCAAGAACGGCGGTCGTATTTACACCAACGA	4mC	4mC	4mC	4mC
P62	TGTTTTCTTGACCCTACTCGCATCCTCGCCCTCCTCCGCAG	4mC	4mC	4mC	4mC
P63	GACAAGCCCAGGGGCAGCTCCCTGAATCTGCTATGTCCAGC	4mC	4mC	4mC	4mC
P64	TCTGCTCGTCATAATCATAGCGATAATTGTTATTTGTATAC	non-4mC	4mC	4mC	4mC
P65	GAATTTGTAAAATATACACGCGGTGTGGAATATGAAAACCG	4mC	4mC	4mC	4mC
P66	CCCCACTACCAGATGAGTTTCGAGGCCACCGAACTGGAGAA	4mC	4mC	4mC	4mC
P67	GTTTACCAAACCATTTCAGACGAGACCAAGCGACACTATAA	non-4mC	4mC	4mC	4mC
P68	GCCAGCCAATTTCGGGGACTCGGTGACCGTGCAATGCACTA	non-4mC	4mC	4mC	4mC
P69	GGGGATGAGCCAGCCAATTTCGGGGACTCGGTGACCGTGCA	4mC	4mC	4mC	4mC
P70	TTGTCGCGCAAAGAACCACGCAGCAGCCGTCAACTACACTA	non-4mC	4mC	4mC	4mC
P71	TTTGATTTCGGCGATCATGCCGTCAACTTCGAGGAGTCCGT	non-4mC	non-4mC	4mC	4mC
P72	CGAAGTGCCACCAAAAATCGCCCACTTTGATTTCGGCGATC	4mC	4mC	4mC	4mC
P73	TTCCACATTCCCCGAAGTGCCACCAAAAATCGCCCACTTTG	non-4mC	non-4mC	non-4mC	4mC
P74	CAGCCGATAACGAACGAGCACGTCGGTATACGAATCATCAA	non-4mC	non-4mC	4mC	non-4mC
P75	CGGCGATGATCCTGTGAACACGGGCGAGAATGCCGGAGTGC	4mC	4mC	4mC	4mC
P76	TTGCCATCTTTTGCTTTTTGCCTTCCCATCCCGGCTCAACC	non-4mC	4mC	4mC	4mC
P77	CTGCGTGGCGACCAACAACGCGGGGGCCATAACTCAGTCCG	4mC	4mC	4mC	4mC
P78	CATGCCGGGAACTACTCCTGCGTGGCCACCAATAATGCAGG	4mC	4mC	4mC	4mC
P79	GACCAAGCGACCTACACTTGCGTTGCCAAGAATCAGGAAGG	4mC	4mC	4mC	4mC
P80	TGTATTCCTCAAGTGCGTCGCCGGCGGAAACCCCACGCCCG	non-4mC	4mC	4mC	4mC
P81	CTGTGCGTGGTGAACAATTCCGTGGGAGGCGAAAGCGTTGA	4mC	4mC	4mC	4mC
P82	CAATATCGGGCGATCGTCTGCAGGAACAAACCAGGAAGCTG	non-4mC	4mC	4mC	4mC
P83	CTAGTTTCGCCCTTTTGTGCCAGGCGCAGGCTTTTCCAGTA	4mC	4mC	4mC	4mC
P84	TTTCATTTAAGTGCATTTTCCTGCCTTAATAAATGTATTTC	non-4mC	non-4mC	non-4mC	non-4mC
P85	CCAACGTGACATTAATTATGCATGAGGAGTGTGAACTGCTG	non-4mC	4mC	4mC	4mC
P86	CAGCCCTGGTTCAAAAACCGCTGGAACTGATGGTGGCGCAC	4mC	4mC	4mC	4mC
P87	ACATATAATGACAAATTGTGCGGCATGCCCAAAGTTTTCCA	non-4mC	4mC	4mC	4mC
P88	ATAATTTCAGAGCCCGTTGGCAGTGTGGGACCCAAGGTTGA	4mC	4mC	4mC	4mC
P89	TGAGTACAGTCCACAGGCCACGGTTTTCATGAGATTGGGAT	4mC	4mC	4mC	4mC
P90	AAAAGCTCCACAAGAATATCCCTGACTTTCACTTCGGCAGT	non-4mC	4mC	4mC	4mC
P91	TAAGTCTAAATTGAAAACTGCCTGAATGTTGGGATAGGGTA	4mC	4mC	4mC	4mC
P92	GCGACCTTAGATTCGTCCGCCCGCACCATCATCATCTTCAT	non-4mC	non-4mC	4mC	4mC
P93	CTCTTGCAATGCTTTGGTTGCAGCATAAACATAATCCAACA	non-4mC	4mC	4mC	4mC
P94	GGAAAATACTTCAAAGATCGCCCGAAAGATCCCATCTCGAC	4mC	4mC	4mC	4mC
P95	TAGTTACAATCTAACGAACGCGCGATATATATTTGAAAGTT	4mC	4mC	4mC	4mC
P96	ACGATCCCGCCAACTGCGCACCCGAAGAGGATCAGTACGGC	non-4mC	4mC	4mC	4mC
P97	CCATGAACTTCCAGACCTTCCCCCACCAGAACGGACACGCC	non-4mC	4mC	4mC	4mC
P98	TAATGGAGCTGATCGATGCACGGGCTTAATATGTCTGGATT	4mC	4mC	4mC	4mC
P99	CGGAATCACGGCGCACTCGGCGCGGCTGATCGTGAATGGTT	4mC	4mC	4mC	4mC
P100	CGATCATTTTATACCCATCACCGTCCCAATCACTTCCCAGT	4mC	4mC	4mC	4mC
P101	CCCCTGGAGATTCGCTGGTCCCTCAACTCTGCTCCAATCGT	non-4mC	4mC	4mC	4mC
P102	GAATCCGCCGCCGATGTCGGCGATATTGCCAGTGCCAACTG	non-4mC	4mC	4mC	4mC
P103	GAATACAGCGCTGAATTGCACGTGAATGGTCATTATGCAAA	4mC	4mC	4mC	4mC
P104	TTTTCGAGTGACTCCAAGGGCAGTATCTTCGAGCGGTCGAT	4mC	4mC	4mC	4mC
P105	TGATAAACCCAATTTTCAGTCAGTTTTCATTTAAGTGCATT	non-4mC	4mC	non-4mC	non-4mC
P106	GGTGACTTAATTCACAGAGCCCGTTGGCGCCAAGGCCCCAA	non-4mC	4mC	non-4mC	non-4mC
P107	CATGTGTCTCGCTCGCACACCGGTTTATGAATGAACGCACG	non-4mC	4mC	non-4mC	4mC
P108	CTTGGCATCCACAGAAATTTCCCAAACAATTACCCCTCCCA	4mC	4mC	4mC	4mC
P109	AAAGCGGAAAGATTGGGAATCAGTGTCAATATTCAGGCAGT	4mC	4mC	4mC	4mC
P110	ATGTCCGGCGCAAGGCTACCCGGTGCCTGTGTTTAGGTAAT	4mC	4mC	4mC	4mC
P111	TGGCGCTTCTATGTCCGGCGCAAGGCTACCCGGTGCCTGTG	non-4mC	4mC	4mC	4mC
P112	AAATCGTTTCTATAATGTGTCCTGCGCAGGGTTTTCCCGTG	non-4mC	4mC	4mC	4mC
P113	ATTCATTATCTTTCAGAGCCCGTTGGCAGTGTAGGTCCCAA	4mC	4mC	4mC	4mC
P114	CGGTCAGGCATATCCAGTTCCGGTCGTTAGGTGGGTGTCGT	4mC	4mC	4mC	4mC
P115	AGCTCAAGCTTATCCCGTGCCGGTGTATAGGTAAAATCAGC	4mC	4mC	4mC	4mC
P116	ATTTTATGCCCAACTTCAGGCAGGGTCTAGAATCTAAAAGG	4mC	4mC	4mC	4mC
P117	GGTCATCACAGGTAAGTCCGCCTGGTTGGCCAATATGCCAA	4mC	4mC	4mC	4mC
P118	GATTATTGGCATTTTTGTTTCATGCATGTCTAGAATTAAGC	4mC	non-4mC	4mC	non-4mC
P119	CGATTTCATAGTGGTCGATTCGTGGGTGGAGGACGAGGAGC	4mC	4mC	4mC	4mC
P120	CGCAACAATGCCACCGACGCCTATGGTACAGTTCAAGCAAA	non-4mC	non-4mC	non-4mC	non-4mC
P121	CGATTTCGTGCAGGTTGAGGCCTGGGTGGACGAGGAGGGCA	4mC	4mC	4mC	4mC
P122	CGAATTGCCAAAGTTTTCCGCACGCTTTCATTTTCACACAT	4mC	4mC	4mC	4mC
P123	ATGAGAATTACATTTTTAAACGGGAATCGCGTGATGAGATA	non-4mC	4mC	4mC	4mC
P124	GGCACAGATCGCTCTATACGCCTGCGCAACCCTCTGAGCAA	4mC	4mC	4mC	4mC
P125	GTTTTCCAAATTGCTTCAGTCGAGCATCAGTTGTCGGTATG	4mC	4mC	non-4mC	non-4mC
P126	AGAAATTTCCCAAACAATCGCCCCTTCGGACACACACACAC	4mC	4mC	4mC	4mC
P127	CAATGGAGCTACAGAATATCCAGTATTTTGCTCAACACGTA	non-4mC	4mC	4mC	4mC
P128	GTGCATAGCCGAAAATAAGGCAGGGTCAAGTTTCACAACAT	4mC	4mC	4mC	4mC
P129	TTTTTTTTGCTCTTTAAAGTCGGCTTCCTAACCGGTTTCGT	non-4mC	4mC	non-4mC	non-4mC
P130	GATGTTTTGCCCGTAGAACCCGTTGGCTCTGTCAAGCCGAA	non-4mC	4mC	4mC	4mC
P131	TTAAGAGAGAATCAATACCCCAGTGGAAACATTCGTAATCA	non-4mC	4mC	4mC	4mC
P132	ACTTAACTTTACATAAAACGCATTAATCAAAATTCAACTCC	4mC	4mC	4mC	4mC
P133	TTTCCAATTGAGATTGCTCGCCTTAGTTGTTATTAGCATAA	non-4mC	4mC	4mC	4mC
P134	GGAACGGATTGGTAATCCCGCCCCAAACTCGATCACTTTGC	non-4mC	4mC	4mC	4mC
P135	AAAATTAGTGTGGGCGAACGCCTCAGAGATGCTGGTGCCCC	4mC	4mC	4mC	4mC
P136	GAAAACACTTAGGCTAAGTACGCTAATATAACATAATCCAT	4mC	non-4mC	4mC	4mC
P137	GATATACACAAGGCATTTGTCATCCGCGGCAATTCCGCCAT	4mC	non-4mC	4mC	4mC
